# Supplementary material for: Postoperative mortality analysis on nationwide data from diagnosis procedure combination database in Japan
Source: PLoS One. 2023 Jun 8;18(6):e0286264. doi: 10.1371/journal.pone.0286264 (PMC10249857; doi:10.1371/journal.pone.0286264)
Supplement: S1 Data — All data obtained and all results in this study. (XLSX) [file pone.0286264.s001.xlsx]

## Sheet: data
Fiscal year	Prefecture	Surgery code(K-code)	Case	Postoperative fatal discharges	%
2011	01	K000-21	-	-	-
2011	01	K000-22	17	-	-
2011	01	K000-23	-	-	-
2011	01	K000-24	-	-	-
2011	01	K000-25	11	-	-
2011	01	K000-27	-	-	-
2011	01	K0001	329	16	4.9%
2011	01	K0002	319	14	4.4%
2011	01	K0003	257	-	-
2011	01	K0004	912	80	8.8%
2011	01	K0005	286	10	3.5%
2011	01	K0006	93	-	-
2011	01	K0011	645	54	8.4%
2011	01	K0012	80	-	-
2011	01	K0013	29	-	-
2011	01	K0021	78	-	-
2011	01	K0022	71	-	-
2011	01	K0023	-	-	-
2011	01	K0031	33	-	-
2011	01	K0032	51	-	-
2011	01	K0033	81	-	-
2011	01	K0041	12	-	-
2011	01	K0042	12	-	-
2011	01	K0043	27	-	-
2011	01	K0051	306	-	-
2011	01	K0052	266	-	-
2011	01	K0053	209	-	-
2011	01	K006-22	-	-	-
2011	01	K006-32	-	-	-
2011	01	K006-41	-	-	-
2011	01	K006-43	-	-	-
2011	01	K006-44	-	-	-
2011	01	K0061	298	-	-
2011	01	K0062	256	-	-
2011	01	K0063	331	-	-
2011	01	K0071	25	-	-
2011	01	K0072	644	-	-
2011	01	K0081	63	-	-
2011	01	K0092	-	-	-
2011	01	K0093	-	-	-
2011	01	K0094	-	-	-
2011	01	K0101	77	-	-
2011	01	K0102	83	-	-
2011	01	K0111	36	-	-
2011	01	K0112	-	-	-
2011	01	K013-21	71	-	-
2011	01	K013-22	45	-	-
2011	01	K013-23	-	-	-
2011	01	K013-24	-	-	-
2011	01	K0131	38	-	-
2011	01	K0132	71	-	-
2011	01	K0133	57	-	-
2011	01	K0134	87	-	-
2011	01	K014-25	-	-	-
2011	01	K0151	100	-	-
2011	01	K0152	54	-	-
2011	01	K0153	36	-	-
2011	01	K016	123	-	-
2011	01	K017	32	-	-
2011	01	K019	-	-	-
2011	01	K020	14	-	-
2011	01	K021-21	-	-	-
2011	01	K0211	-	-	-
2011	01	K0212	-	-	-
2011	01	K022	13	-	-
2011	01	K023	10	-	-
2011	01	K024	-	-	-
2011	01	K026	-	-	-
2011	01	K0271	10	-	-
2011	01	K0272	-	-	-
2011	01	K028	135	-	-
2011	01	K029	41	-	-
2011	01	K0301	422	-	-
2011	01	K0302	135	-	-
2011	01	K0311	55	-	-
2011	01	K0312	-	-	-
2011	01	K0331	-	-	-
2011	01	K0332	-	-	-
2011	01	K034	12	-	-
2011	01	K035	40	-	-
2011	01	K035-2	24	-	-
2011	01	K037	198	-	-
2011	01	K037-2	415	-	-
2011	01	K038	13	-	-
2011	01	K0391	21	-	-
2011	01	K0392	19	-	-
2011	01	K040-2	11	-	-
2011	01	K0401	83	-	-
2011	01	K0402	25	-	-
2011	01	K042	19	-	-
2011	01	K043-31	-	-	-
2011	01	K043-32	-	-	-
2011	01	K043-33	13	-	-
2011	01	K0431	10	-	-
2011	01	K0432	-	-	-
2011	01	K0433	24	-	-
2011	01	K0441	73	-	-
2011	01	K0442	171	-	-
2011	01	K0443	171	-	-
2011	01	K0451	108	-	-
2011	01	K0452	194	-	-
2011	01	K0453	262	-	-
2011	01	K0461	3668	79	2.2%
2011	01	K0462	1986	-	-
2011	01	K0463	950	-	-
2011	01	K047-2	14	-	-
2011	01	K047-3	50	-	-
2011	01	K0481	427	-	-
2011	01	K0482	1355	-	-
2011	01	K0483	622	-	-
2011	01	K0491	13	-	-
2011	01	K0492	11	-	-
2011	01	K0493	52	-	-
2011	01	K0501	-	-	-
2011	01	K0502	-	-	-
2011	01	K0503	27	-	-
2011	01	K0513	-	-	-
2011	01	K052-21	-	-	-
2011	01	K052-22	-	-	-
2011	01	K052-23	-	-	-
2011	01	K0521	23	-	-
2011	01	K0522	13	-	-
2011	01	K0523	70	-	-
2011	01	K0531	13	-	-
2011	01	K0532	-	-	-
2011	01	K0533	-	-	-
2011	01	K0541	-	-	-
2011	01	K0542	215	-	-
2011	01	K0543	18	-	-
2011	01	K055-2	-	-	-
2011	01	K055-3	11	-	-
2011	01	K0561	62	-	-
2011	01	K0562	70	-	-
2011	01	K0563	40	-	-
2011	01	K0571	-	-	-
2011	01	K0572	27	-	-
2011	01	K0573	15	-	-
2011	01	K0581	-	-	-
2011	01	K0582	22	-	-
2011	01	K0584	-	-	-
2011	01	K0591	66	-	-
2011	01	K0592	-	-	-
2011	01	K0593	36	-	-
2011	01	K060-31	91	-	-
2011	01	K060-32	20	-	-
2011	01	K060-33	10	-	-
2011	01	K0601	-	-	-
2011	01	K0602	-	-	-
2011	01	K0611	286	-	-
2011	01	K0612	19	-	-
2011	01	K0613	-	-	-
2011	01	K0622	10	-	-
2011	01	K0631	33	-	-
2011	01	K0632	37	-	-
2011	01	K0633	61	-	-
2011	01	K064	-	-	-
2011	01	K065-21	-	-	-
2011	01	K0651	33	-	-
2011	01	K0652	80	-	-
2011	01	K0653	19	-	-
2011	01	K066-21	463	-	-
2011	01	K066-22	45	-	-
2011	01	K066-23	-	-	-
2011	01	K066-31	-	-	-
2011	01	K066-32	14	-	-
2011	01	K066-33	-	-	-
2011	01	K066-41	48	-	-
2011	01	K066-42	-	-	-
2011	01	K066-43	-	-	-
2011	01	K066-5	-	-	-
2011	01	K066-6	-	-	-
2011	01	K066-7	-	-	-
2011	01	K0661	105	-	-
2011	01	K0662	85	-	-
2011	01	K0663	17	-	-
2011	01	K067-21	65	-	-
2011	01	K067-22	34	-	-
2011	01	K067-23	-	-	-
2011	01	K0671	-	-	-
2011	01	K0672	19	-	-
2011	01	K0673	-	-	-
2011	01	K068	-	-	-
2011	01	K068-2	1120	-	-
2011	01	K069	-	-	-
2011	01	K069-2	50	-	-
2011	01	K069-3	195	-	-
2011	01	K0701	80	-	-
2011	01	K0702	14	-	-
2011	01	K0721	-	-	-
2011	01	K0722	-	-	-
2011	01	K0723	-	-	-
2011	01	K0731	459	-	-
2011	01	K0732	773	-	-
2011	01	K0733	69	-	-
2011	01	K074-21	-	-	-
2011	01	K074-22	-	-	-
2011	01	K074-23	-	-	-
2011	01	K0741	-	-	-
2011	01	K0742	-	-	-
2011	01	K0743	97	-	-
2011	01	K0751	-	-	-
2011	01	K0761	79	-	-
2011	01	K0762	25	-	-
2011	01	K0763	17	-	-
2011	01	K0771	49	-	-
2011	01	K0772	-	-	-
2011	01	K0773	-	-	-
2011	01	K0781	-	-	-
2011	01	K0782	98	-	-
2011	01	K0783	126	-	-
2011	01	K079-21	493	-	-
2011	01	K079-22	-	-	-
2011	01	K079-23	-	-	-
2011	01	K0791	12	-	-
2011	01	K0793	82	-	-
2011	01	K080-2	-	-	-
2011	01	K080-3	724	-	-
2011	01	K080-4	971	-	-
2011	01	K0801	194	-	-
2011	01	K0802	214	-	-
2011	01	K0803	94	-	-
2011	01	K0811	1221	20	1.6%
2011	01	K0812	-	-	-
2011	01	K082-21	51	-	-
2011	01	K082-22	-	-	-
2011	01	K082-23	-	-	-
2011	01	K082-31	248	-	-
2011	01	K082-32	16	-	-
2011	01	K082-33	-	-	-
2011	01	K0821	3962	-	-
2011	01	K0822	60	-	-
2011	01	K0823	32	-	-
2011	01	K083	220	-	-
2011	01	K0841	-	-	-
2011	01	K0842	297	42	14.1%
2011	01	K0843	124	-	-
2011	01	K0851	10	-	-
2011	01	K0852	-	-	-
2011	01	K0853	15	-	-
2011	01	K0861	-	-	-
2011	01	K0871	107	-	-
2011	01	K0872	-	-	-
2011	01	K0881	-	-	-
2011	01	K0882	29	-	-
2011	01	K089	19	-	-
2011	01	K0901	-	-	-
2011	01	K0911	69	-	-
2011	01	K0912	39	-	-
2011	01	K093	530	-	-
2011	01	K093-2	-	-	-
2011	01	K094	-	-	-
2011	01	K096	-	-	-
2011	01	K097	-	-	-
2011	01	K098	-	-	-
2011	01	K099	18	-	-
2011	01	K099-21	40	-	-
2011	01	K099-22	43	-	-
2011	01	K1001	-	-	-
2011	01	K1002	45	-	-
2011	01	K1011	14	-	-
2011	01	K1012	-	-	-
2011	01	K1022	-	-	-
2011	01	K1032	-	-	-
2011	01	K105	-	-	-
2011	01	K108	16	-	-
2011	01	K110-2	113	-	-
2011	01	K112	-	-	-
2011	01	K113	-	-	-
2011	01	K116	44	-	-
2011	01	K117	-	-	-
2011	01	K118	-	-	-
2011	01	K121	-	-	-
2011	01	K124	-	-	-
2011	01	K125	50	-	-
2011	01	K1261	-	-	-
2011	01	K1262	26	-	-
2011	01	K128	65	-	-
2011	01	K131	276	-	-
2011	01	K131-2	-	-	-
2011	01	K132	2348	-	-
2011	01	K133	15	-	-
2011	01	K134-22	159	-	-
2011	01	K1341	18	-	-
2011	01	K1342	848	-	-
2011	01	K1343	-	-	-
2011	01	K1344	36	-	-
2011	01	K135	-	-	-
2011	01	K136	-	-	-
2011	01	K137	-	-	-
2011	01	K1381	-	-	-
2011	01	K1382	-	-	-
2011	01	K140	-	-	-
2011	01	K141	-	-	-
2011	01	K141-2	83	-	-
2011	01	K142-21	38	-	-
2011	01	K142-3	-	-	-
2011	01	K1421	295	-	-
2011	01	K1422	372	-	-
2011	01	K1423	1176	-	-
2011	01	K1424	39	-	-
2011	01	K143	-	-	-
2011	01	K144	21	-	-
2011	01	K145	157	58	36.9%
2011	01	K147	11	-	-
2011	01	K148	-	-	-
2011	01	K1491	12	-	-
2011	01	K1492	60	-	-
2011	01	K150	34	-	-
2011	01	K151-2	44	-	-
2011	01	K153	-	-	-
2011	01	K154-2	-	-	-
2011	01	K1541	-	-	-
2011	01	K158	11	-	-
2011	01	K159	22	-	-
2011	01	K159-2	-	-	-
2011	01	K160	-	-	-
2011	01	K160-2	81	-	-
2011	01	K161	11	-	-
2011	01	K162	-	-	-
2011	01	K164-2	1246	22	1.8%
2011	01	K164-3	-	-	-
2011	01	K164-4	49	-	-
2011	01	K1641	37	-	-
2011	01	K1642	164	37	22.6%
2011	01	K1643	370	59	15.9%
2011	01	K165	-	-	-
2011	01	K166	16	-	-
2011	01	K167	15	-	-
2011	01	K168	35	-	-
2011	01	K1691	-	-	-
2011	01	K1692	696	26	3.7%
2011	01	K170	-	-	-
2011	01	K171	124	-	-
2011	01	K172	68	-	-
2011	01	K174-2	-	-	-
2011	01	K1741	10	-	-
2011	01	K1742	251	-	-
2011	01	K1751	-	-	-
2011	01	K1752	-	-	-
2011	01	K1761	48	-	-
2011	01	K1762	-	-	-
2011	01	K1771	1225	38	3.1%
2011	01	K1772	241	-	-
2011	01	K178-2	52	-	-
2011	01	K178-31	41	-	-
2011	01	K178-32	-	-	-
2011	01	K1781	450	28	6.2%
2011	01	K1782	17	-	-
2011	01	K179	16	-	-
2011	01	K1801	45	-	-
2011	01	K1802	10	-	-
2011	01	K1803	-	-	-
2011	01	K181-2	-	-	-
2011	01	K181-3	-	-	-
2011	01	K1811	-	-	-
2011	01	K1812	-	-	-
2011	01	K1821	64	-	-
2011	01	K1822	37	-	-
2011	01	K183	-	-	-
2011	01	K185	-	-	-
2011	01	K186	-	-	-
2011	01	K188	280	-	-
2011	01	K189	68	-	-
2011	01	K190	31	-	-
2011	01	K190-2	-	-	-
2011	01	K190-3	-	-	-
2011	01	K190-4	-	-	-
2011	01	K1911	96	-	-
2011	01	K1912	24	-	-
2011	01	K192	12	-	-
2011	01	K193-21	-	-	-
2011	01	K193-23	-	-	-
2011	01	K193-31	-	-	-
2011	01	K193-32	-	-	-
2011	01	K193-33	-	-	-
2011	01	K1931	-	-	-
2011	01	K1932	39	-	-
2011	01	K196-2	19	-	-
2011	01	K196-5	-	-	-
2011	01	K1961	-	-	-
2011	01	K197	407	-	-
2011	01	K198	-	-	-
2011	01	K199	-	-	-
2011	01	K200	-	-	-
2011	01	K200-2	-	-	-
2011	01	K201	-	-	-
2011	01	K202	28	-	-
2011	01	K203	-	-	-
2011	01	K204	26	-	-
2011	01	K205	-	-	-
2011	01	K206	10	-	-
2011	01	K207	-	-	-
2011	01	K208	-	-	-
2011	01	K209	-	-	-
2011	01	K211	-	-	-
2011	01	K212	-	-	-
2011	01	K213	-	-	-
2011	01	K214	35	-	-
2011	01	K215	-	-	-
2011	01	K215-2	31	-	-
2011	01	K216	14	-	-
2011	01	K217	280	-	-
2011	01	K218	-	-	-
2011	01	K2191	442	-	-
2011	01	K2192	17	-	-
2011	01	K2193	188	-	-
2011	01	K220	-	-	-
2011	01	K2211	-	-	-
2011	01	K2212	-	-	-
2011	01	K222	-	-	-
2011	01	K223-2	-	-	-
2011	01	K2231	53	-	-
2011	01	K2232	-	-	-
2011	01	K2233	-	-	-
2011	01	K224	279	-	-
2011	01	K225-2	24	-	-
2011	01	K226	-	-	-
2011	01	K227	54	-	-
2011	01	K228	-	-	-
2011	01	K229	11	-	-
2011	01	K2301	-	-	-
2011	01	K2302	-	-	-
2011	01	K233	-	-	-
2011	01	K234	53	-	-
2011	01	K235	15	-	-
2011	01	K236	-	-	-
2011	01	K237	-	-	-
2011	01	K239	12	-	-
2011	01	K241	-	-	-
2011	01	K2421	28	-	-
2011	01	K2422	144	-	-
2011	01	K2423	67	-	-
2011	01	K2424	15	-	-
2011	01	K2425	14	-	-
2011	01	K243	-	-	-
2011	01	K244	-	-	-
2011	01	K245	-	-	-
2011	01	K246	21	-	-
2011	01	K248-2	-	-	-
2011	01	K249	-	-	-
2011	01	K250	-	-	-
2011	01	K252	20	-	-
2011	01	K2542	34	-	-
2011	01	K255	11	-	-
2011	01	K259	79	-	-
2011	01	K261	-	-	-
2011	01	K266	-	-	-
2011	01	K2681	18	-	-
2011	01	K2682	194	-	-
2011	01	K2683	367	-	-
2011	01	K269	16	-	-
2011	01	K270	27	-	-
2011	01	K271	24	-	-
2011	01	K272	-	-	-
2011	01	K274	13	-	-
2011	01	K275	249	-	-
2011	01	K2761	63	-	-
2011	01	K2762	364	-	-
2011	01	K277	-	-	-
2011	01	K277-2	-	-	-
2011	01	K278	329	-	-
2011	01	K279	134	-	-
2011	01	K2801	2558	-	-
2011	01	K2802	188	-	-
2011	01	K281	221	-	-
2011	01	K282-2	46	-	-
2011	01	K2821	11466	-	-
2011	01	K2822	108	-	-
2011	01	K284	12	-	-
2011	01	K285	-	-	-
2011	01	K2861	13	-	-
2011	01	K2862	22	-	-
2011	01	K287	117	-	-
2011	01	K288	70	-	-
2011	01	K289	-	-	-
2011	01	K290-2	-	-	-
2011	01	K291	-	-	-
2011	01	K292	24	-	-
2011	01	K293	-	-	-
2011	01	K294	-	-	-
2011	01	K295	-	-	-
2011	01	K2961	34	-	-
2011	01	K2962	-	-	-
2011	01	K297	10	-	-
2011	01	K2991	36	-	-
2011	01	K2992	36	-	-
2011	01	K300	882	-	-
2011	01	K301	15	-	-
2011	01	K302	-	-	-
2011	01	K303	-	-	-
2011	01	K304	-	-	-
2011	01	K305	-	-	-
2011	01	K308	-	-	-
2011	01	K309	717	-	-
2011	01	K311	34	-	-
2011	01	K312	14	-	-
2011	01	K313	-	-	-
2011	01	K317	12	-	-
2011	01	K318	108	-	-
2011	01	K319	424	-	-
2011	01	K320	-	-	-
2011	01	K327	-	-	-
2011	01	K328	19	-	-
2011	01	K331	295	21	7.1%
2011	01	K331-2	23	-	-
2011	01	K333	235	-	-
2011	01	K333-3	35	-	-
2011	01	K334	-	-	-
2011	01	K334-2	14	-	-
2011	01	K335	-	-	-
2011	01	K336	-	-	-
2011	01	K337	18	-	-
2011	01	K3382	13	-	-
2011	01	K339	34	-	-
2011	01	K340	48	-	-
2011	01	K340-2	-	-	-
2011	01	K341	-	-	-
2011	01	K342	77	-	-
2011	01	K3431	14	-	-
2011	01	K3432	-	-	-
2011	01	K344	33	-	-
2011	01	K3462	-	-	-
2011	01	K347	211	-	-
2011	01	K347-2	10	-	-
2011	01	K349	-	-	-
2011	01	K352	109	-	-
2011	01	K352-2	51	-	-
2011	01	K352-3	-	-	-
2011	01	K353	36	-	-
2011	01	K354	-	-	-
2011	01	K356	-	-	-
2011	01	K357	-	-	-
2011	01	K358	415	-	-
2011	01	K359	19	-	-
2011	01	K360	13	-	-
2011	01	K361	61	-	-
2011	01	K362	210	-	-
2011	01	K362-2	-	-	-
2011	01	K363	-	-	-
2011	01	K364	334	-	-
2011	01	K365	-	-	-
2011	01	K367	24	-	-
2011	01	K368	279	-	-
2011	01	K3691	-	-	-
2011	01	K3692	19	-	-
2011	01	K370	112	-	-
2011	01	K3711	-	-	-
2011	01	K3712	-	-	-
2011	01	K3721	40	-	-
2011	01	K3731	38	-	-
2011	01	K3732	-	-	-
2011	01	K374	47	-	-
2011	01	K375-2	-	-	-
2011	01	K376	-	-	-
2011	01	K3771	-	-	-
2011	01	K3772	1226	-	-
2011	01	K378	-	-	-
2011	01	K3791	-	-	-
2011	01	K3792	-	-	-
2011	01	K380	-	-	-
2011	01	K381	-	-	-
2011	01	K382-2	-	-	-
2011	01	K384	-	-	-
2011	01	K384-2	45	-	-
2011	01	K385	-	-	-
2011	01	K386	862	250	29.0%
2011	01	K387	-	-	-
2011	01	K388	16	-	-
2011	01	K388-2	-	-	-
2011	01	K3892	330	-	-
2011	01	K3901	-	-	-
2011	01	K3902	-	-	-
2011	01	K3911	10	-	-
2011	01	K392-2	54	-	-
2011	01	K3931	-	-	-
2011	01	K3932	285	-	-
2011	01	K3941	32	-	-
2011	01	K3942	51	-	-
2011	01	K395	42	-	-
2011	01	K396	26	-	-
2011	01	K396-2	-	-	-
2011	01	K3981	-	-	-
2011	01	K3983	-	-	-
2011	01	K399	-	-	-
2011	01	K4001	22	-	-
2011	01	K4002	16	-	-
2011	01	K401	28	-	-
2011	01	K403-21	-	-	-
2011	01	K403-22	-	-	-
2011	01	K403-23	14	-	-
2011	01	K403-24	-	-	-
2011	01	K4031	-	-	-
2011	01	K4032	-	-	-
2011	01	K4042	12	-	-
2011	01	K4043	29	-	-
2011	01	K4044	-	-	-
2011	01	K4045	38	-	-
2011	01	K4061	-	-	-
2011	01	K4062	-	-	-
2011	01	K407-2	11	-	-
2011	01	K4071	-	-	-
2011	01	K4072	15	-	-
2011	01	K4073ｲ	47	-	-
2011	01	K4073ﾛ	-	-	-
2011	01	K408	-	-	-
2011	01	K409	-	-	-
2011	01	K410	27	-	-
2011	01	K411	15	-	-
2011	01	K412	-	-	-
2011	01	K4131	-	-	-
2011	01	K4132	38	-	-
2011	01	K414-2	20	-	-
2011	01	K4151	63	-	-
2011	01	K4152	-	-	-
2011	01	K415１	-	-	-
2011	01	K419	19	-	-
2011	01	K4211	28	-	-
2011	01	K4212	-	-	-
2011	01	K422	-	-	-
2011	01	K4231	-	-	-
2011	01	K4232	-	-	-
2011	01	K424	-	-	-
2011	01	K425	-	-	-
2011	01	K426-21	-	-	-
2011	01	K426-22	-	-	-
2011	01	K426-23	-	-	-
2011	01	K4261	26	-	-
2011	01	K4262	32	-	-
2011	01	K4263	50	-	-
2011	01	K427	105	-	-
2011	01	K427-2	-	-	-
2011	01	K429-21	-	-	-
2011	01	K4291	-	-	-
2011	01	K4292	-	-	-
2011	01	K430	16	-	-
2011	01	K431	-	-	-
2011	01	K433	15	-	-
2011	01	K434	22	-	-
2011	01	K435	19	-	-
2011	01	K4361	-	-	-
2011	01	K4391	-	-	-
2011	01	K440	-	-	-
2011	01	K4421	-	-	-
2011	01	K4422	-	-	-
2011	01	K4423	-	-	-
2011	01	K4431	-	-	-
2011	01	K4432	-	-	-
2011	01	K4441	-	-	-
2011	01	K4442	-	-	-
2011	01	K445	-	-	-
2011	01	K448	-	-	-
2011	01	K449	-	-	-
2011	01	K4501	18	-	-
2011	01	K4502	31	-	-
2011	01	K4503	-	-	-
2011	01	K451	-	-	-
2011	01	K452	-	-	-
2011	01	K453	47	-	-
2011	01	K454	117	-	-
2011	01	K455	18	-	-
2011	01	K4571	260	-	-
2011	01	K4572	81	-	-
2011	01	K4581	14	-	-
2011	01	K4582	17	-	-
2011	01	K459	-	-	-
2011	01	K4611	472	-	-
2011	01	K4612	48	-	-
2011	01	K462	44	-	-
2011	01	K4631	469	-	-
2011	01	K4632	289	-	-
2011	01	K4641	126	-	-
2011	01	K4642	34	-	-
2011	01	K465	-	-	-
2011	01	K467	92	-	-
2011	01	K4691	158	-	-
2011	01	K4692	11	-	-
2011	01	K470	-	-	-
2011	01	K471	-	-	-
2011	01	K472	-	-	-
2011	01	K474-2	34	-	-
2011	01	K474-3	68	-	-
2011	01	K4741	102	-	-
2011	01	K4742	110	-	-
2011	01	K475	15	-	-
2011	01	K476-2	10	-	-
2011	01	K476-31	-	-	-
2011	01	K476-32	-	-	-
2011	01	K4761	57	-	-
2011	01	K4762	664	-	-
2011	01	K4763	321	-	-
2011	01	K4764	373	-	-
2011	01	K4765	575	-	-
2011	01	K4766	20	-	-
2011	01	K4767	-	-	-
2011	01	K477	-	-	-
2011	01	K478	-	-	-
2011	01	K481	-	-	-
2011	01	K4821	13	-	-
2011	01	K483	-	-	-
2011	01	K484-21	-	-	-
2011	01	K4841	-	-	-
2011	01	K4842	13	-	-
2011	01	K485	25	-	-
2011	01	K486	-	-	-
2011	01	K4871	-	-	-
2011	01	K4873	11	-	-
2011	01	K488	35	-	-
2011	01	K488-2	-	-	-
2011	01	K494	-	-	-
2011	01	K496-2	28	-	-
2011	01	K496-31	-	-	-
2011	01	K496-32	-	-	-
2011	01	K496-4	36	-	-
2011	01	K4961	-	-	-
2011	01	K4962	-	-	-
2011	01	K497	-	-	-
2011	01	K501	-	-	-
2011	01	K501-2	-	-	-
2011	01	K502	55	-	-
2011	01	K502-22	-	-	-
2011	01	K502-23	-	-	-
2011	01	K503	-	-	-
2011	01	K504	48	-	-
2011	01	K507	-	-	-
2011	01	K508	-	-	-
2011	01	K508-2	20	-	-
2011	01	K509-2	-	-	-
2011	01	K509-3	80	-	-
2011	01	K5091	18	-	-
2011	01	K5092	-	-	-
2011	01	K510	-	-	-
2011	01	K510-21	-	-	-
2011	01	K5111	12	-	-
2011	01	K5112	-	-	-
2011	01	K5113	-	-	-
2011	01	K5114	-	-	-
2011	01	K5115	-	-	-
2011	01	K5116	-	-	-
2011	01	K513	777	-	-
2011	01	K513-2	119	-	-
2011	01	K513-3	20	-	-
2011	01	K513-4	80	-	-
2011	01	K514-21	501	-	-
2011	01	K514-22	1176	13	1.1%
2011	01	K5141	99	-	-
2011	01	K5142	79	-	-
2011	01	K5143	11	-	-
2011	01	K5144	-	-	-
2011	01	K515	-	-	-
2011	01	K516	-	-	-
2011	01	K517	-	-	-
2011	01	K5201	21	-	-
2011	01	K5202	-	-	-
2011	01	K5203	-	-	-
2011	01	K5211	-	-	-
2011	01	K522-2	87	24	27.6%
2011	01	K5221	89	-	-
2011	01	K5222	70	-	-
2011	01	K5223	325	14	4.3%
2011	01	K5231	-	-	-
2011	01	K5232	-	-	-
2011	01	K5241	-	-	-
2011	01	K5242	-	-	-
2011	01	K5251	-	-	-
2011	01	K5252	-	-	-
2011	01	K5253	-	-	-
2011	01	K526-21	83	-	-
2011	01	K526-22	267	-	-
2011	01	K526-3	-	-	-
2011	01	K5261	11	-	-
2011	01	K5262	-	-	-
2011	01	K5263	-	-	-
2011	01	K5272	-	-	-
2011	01	K528	-	-	-
2011	01	K5291	205	11	5.4%
2011	01	K5292	65	-	-
2011	01	K5293	-	-	-
2011	01	K530	-	-	-
2011	01	K530-2	-	-	-
2011	01	K5311	-	-	-
2011	01	K5312	-	-	-
2011	01	K5321	-	-	-
2011	01	K5322	-	-	-
2011	01	K533	338	14	4.1%
2011	01	K533-2	397	55	13.9%
2011	01	K5341	-	-	-
2011	01	K5342	-	-	-
2011	01	K5351	-	-	-
2011	01	K5352	-	-	-
2011	01	K536	-	-	-
2011	01	K537-2	11	-	-
2011	01	K5371	12	-	-
2011	01	K5372	-	-	-
2011	01	K538-2	-	-	-
2011	01	K539	43	17	39.5%
2011	01	K539-2	-	-	-
2011	01	K540	10	-	-
2011	01	K541	-	-	-
2011	01	K542	16	-	-
2011	01	K543	-	-	-
2011	01	K5441	22	-	-
2011	01	K5442	-	-	-
2011	01	K5443	-	-	-
2011	01	K545	10	10	100.0%
2011	01	K546	1486	41	2.8%
2011	01	K548	301	-	-
2011	01	K549	6806	127	1.9%
2011	01	K550-2	19	-	-
2011	01	K552-21	46	-	-
2011	01	K552-22	414	10	2.4%
2011	01	K5521	20	-	-
2011	01	K5522	248	12	4.8%
2011	01	K553-21	19	-	-
2011	01	K553-22	-	-	-
2011	01	K553-23	-	-	-
2011	01	K5531	-	-	-
2011	01	K5532	-	-	-
2011	01	K5533	-	-	-
2011	01	K5541	108	-	-
2011	01	K5542	85	-	-
2011	01	K5543	-	-	-
2011	01	K5551	397	21	5.3%
2011	01	K5552	109	10	9.2%
2011	01	K5553	38	-	-
2011	01	K556	-	-	-
2011	01	K556-2	21	-	-
2011	01	K557-2	-	-	-
2011	01	K557-3	-	-	-
2011	01	K557-4	-	-	-
2011	01	K559-2	-	-	-
2011	01	K5601	73	-	-
2011	01	K5602	87	-	-
2011	01	K5603	171	16	9.4%
2011	01	K5604	17	-	-
2011	01	K5605	41	-	-
2011	01	K5606	25	-	-
2011	01	K5607	293	10	3.4%
2011	01	K5608	138	-	-
2011	01	K5611	266	16	6.0%
2011	01	K5612	446	-	-
2011	01	K5613	35	-	-
2011	01	K5621	-	-	-
2011	01	K5622	15	-	-
2011	01	K563	-	-	-
2011	01	K566	15	-	-
2011	01	K567-2	-	-	-
2011	01	K5671	-	-	-
2011	01	K5672	-	-	-
2011	01	K570-2	14	-	-
2011	01	K570-3	-	-	-
2011	01	K5702	-	-	-
2011	01	K5711	-	-	-
2011	01	K5712	-	-	-
2011	01	K572	-	-	-
2011	01	K5731	-	-	-
2011	01	K5741	48	-	-
2011	01	K5742	-	-	-
2011	01	K575	-	-	-
2011	01	K5761	25	-	-
2011	01	K5762	-	-	-
2011	01	K5771	-	-	-
2011	01	K5772	-	-	-
2011	01	K578	-	-	-
2011	01	K579-21	-	-	-
2011	01	K579-22	-	-	-
2011	01	K5792	-	-	-
2011	01	K5801	-	-	-
2011	01	K5802	-	-	-
2011	01	K5812	11	-	-
2011	01	K5832	-	-	-
2011	01	K585	-	-	-
2011	01	K5861	-	-	-
2011	01	K5862	-	-	-
2011	01	K587	-	-	-
2011	01	K588	-	-	-
2011	01	K589	-	-	-
2011	01	K592	-	-	-
2011	01	K592-2	-	-	-
2011	01	K5941	-	-	-
2011	01	K5943	72	-	-
2011	01	K595-2	-	-	-
2011	01	K5951	595	-	-
2011	01	K5952	393	-	-
2011	01	K596	441	60	13.6%
2011	01	K597-2	1053	-	-
2011	01	K597-3	30	-	-
2011	01	K597-4	-	-	-
2011	01	K5971	23	-	-
2011	01	K5972	1706	19	1.1%
2011	01	K598	15	-	-
2011	01	K598-2	-	-	-
2011	01	K599	161	-	-
2011	01	K599-2	66	-	-
2011	01	K599-3	66	-	-
2011	01	K599-4	16	-	-
2011	01	K6001	114	35	30.7%
2011	01	K6002	10	-	-
2011	01	K6011	48	-	-
2011	01	K6021	113	81	71.7%
2011	01	K6022	-	-	-
2011	01	K6031	-	-	-
2011	01	K6041	-	-	-
2011	01	K606	-	-	-
2011	01	K607-2	10	-	-
2011	01	K607-3	40	-	-
2011	01	K6071	14	-	-
2011	01	K6072	213	-	-
2011	01	K608-3	1034	19	1.8%
2011	01	K6081	-	-	-
2011	01	K6082	101	-	-
2011	01	K609-2	221	-	-
2011	01	K6092	300	-	-
2011	01	K6093	34	-	-
2011	01	K610-2	24	-	-
2011	01	K610-3	1896	64	3.4%
2011	01	K610-4	-	-	-
2011	01	K610-5	-	-	-
2011	01	K6101	231	-	-
2011	01	K6102	-	-	-
2011	01	K6103	15	-	-
2011	01	K6104	10	-	-
2011	01	K6105	179	-	-
2011	01	K6111	19	-	-
2011	01	K6112	174	14	8.0%
2011	01	K6113	3585	200	5.6%
2011	01	K613	197	-	-
2011	01	K6141	30	-	-
2011	01	K6142	14	-	-
2011	01	K6143	62	-	-
2011	01	K6144	22	-	-
2011	01	K6145	847	25	3.0%
2011	01	K615	2475	56	2.3%
2011	01	K615-2	-	-	-
2011	01	K616	1889	37	2.0%
2011	01	K616-3	-	-	-
2011	01	K617-2	240	-	-
2011	01	K617-3	-	-	-
2011	01	K6171	801	-	-
2011	01	K6172	44	-	-
2011	01	K6173	71	-	-
2011	01	K6181	79	23	29.1%
2011	01	K6182	923	216	23.4%
2011	01	K619-2	-	-	-
2011	01	K6192	24	-	-
2011	01	K620	190	-	-
2011	01	K623-2	-	-	-
2011	01	K6231	-	-	-
2011	01	K6232	-	-	-
2011	01	K6233	-	-	-
2011	01	K6234	12	-	-
2011	01	K6251	14	-	-
2011	01	K6252	42	-	-
2011	01	K626-2	-	-	-
2011	01	K6261	311	-	-
2011	01	K6262	230	10	4.3%
2011	01	K6271	-	-	-
2011	01	K6272	35	-	-
2011	01	K6273	12	-	-
2011	01	K6274	31	-	-
2011	01	K6276	-	-	-
2011	01	K6277	56	-	-
2011	01	K6278	19	-	-
2011	01	K628	-	-	-
2011	01	K630	12	-	-
2011	01	K6311	-	-	-
2011	01	K6312	11	-	-
2011	01	K6321	16	-	-
2011	01	K6322	-	-	-
2011	01	K6331	296	-	-
2011	01	K6332	12	-	-
2011	01	K6333	103	-	-
2011	01	K6334	-	-	-
2011	01	K6335	3196	-	-
2011	01	K6336	160	-	-
2011	01	K6337	-	-	-
2011	01	K6338	46	-	-
2011	01	K6339	18	-	-
2011	01	K634	525	-	-
2011	01	K635	310	127	41.0%
2011	01	K635-2	14	-	-
2011	01	K635-3	110	-	-
2011	01	K636	209	19	9.1%
2011	01	K636-2	-	-	-
2011	01	K637-2	159	13	8.2%
2011	01	K6371	-	-	-
2011	01	K6372	-	-	-
2011	01	K6373	-	-	-
2011	01	K6374	18	-	-
2011	01	K638	10	-	-
2011	01	K639	325	43	13.2%
2011	01	K6401	11	-	-
2011	01	K6402	-	-	-
2011	01	K641	-	-	-
2011	01	K6421	78	-	-
2011	01	K6422	11	-	-
2011	01	K643	74	-	-
2011	01	K645	14	-	-
2011	01	K646	-	-	-
2011	01	K647	89	-	-
2011	01	K647-2	66	-	-
2011	01	K648	-	-	-
2011	01	K649	-	-	-
2011	01	K651	111	29	26.1%
2011	01	K652	-	-	-
2011	01	K653-2	-	-	-
2011	01	K653-3	181	13	7.2%
2011	01	K653-4	-	-	-
2011	01	K6531	99	-	-
2011	01	K6532	1431	-	-
2011	01	K6533	17	-	-
2011	01	K6534	546	-	-
2011	01	K654	2532	214	8.5%
2011	01	K654-2	13	-	-
2011	01	K654-3	51	-	-
2011	01	K655-21	34	-	-
2011	01	K655-22	739	-	-
2011	01	K655-42	28	-	-
2011	01	K6551	46	-	-
2011	01	K6552	661	10	1.5%
2011	01	K657-21	-	-	-
2011	01	K657-22	145	-	-
2011	01	K6571	11	-	-
2011	01	K6572	648	18	2.8%
2011	01	K6592	-	-	-
2011	01	K6593	-	-	-
2011	01	K662	146	23	15.8%
2011	01	K663	-	-	-
2011	01	K664	1981	257	13.0%
2011	01	K665	-	-	-
2011	01	K666	10	-	-
2011	01	K667	-	-	-
2011	01	K667-2	11	-	-
2011	01	K668	-	-	-
2011	01	K670	-	-	-
2011	01	K671-21	29	-	-
2011	01	K6711	82	-	-
2011	01	K6712	-	-	-
2011	01	K672	377	11	2.9%
2011	01	K672-2	3523	-	-
2011	01	K673	10	-	-
2011	01	K674	10	-	-
2011	01	K6751	45	-	-
2011	01	K6752	10	-	-
2011	01	K6753	-	-	-
2011	01	K677	24	-	-
2011	01	K677-21	-	-	-
2011	01	K677-22	16	-	-
2011	01	K678	11	-	-
2011	01	K680	40	-	-
2011	01	K681	227	39	17.2%
2011	01	K682-2	345	91	26.4%
2011	01	K6821	-	-	-
2011	01	K6822	147	27	18.4%
2011	01	K684	-	-	-
2011	01	K685	425	-	-
2011	01	K686	348	19	5.5%
2011	01	K6871	1582	65	4.1%
2011	01	K6872	748	14	1.9%
2011	01	K688	2802	222	7.9%
2011	01	K689	38	-	-
2011	01	K690	-	-	-
2011	01	K691-2	157	15	9.6%
2011	01	K692	-	-	-
2011	01	K692-2	-	-	-
2011	01	K694	-	-	-
2011	01	K695-21	39	-	-
2011	01	K695-22	15	-	-
2011	01	K6951	308	-	-
2011	01	K6952	256	-	-
2011	01	K6953	116	-	-
2011	01	K6954	42	-	-
2011	01	K6955	10	-	-
2011	01	K696	-	-	-
2011	01	K697-2	10	-	-
2011	01	K697-3	836	-	-
2011	01	K697-4	-	-	-
2011	01	K697-5	-	-	-
2011	01	K697-7	-	-	-
2011	01	K6972	34	-	-
2011	01	K6981	-	-	-
2011	01	K6982	-	-	-
2011	01	K6992	18	-	-
2011	01	K700	10	-	-
2011	01	K7021ｲ	41	-	-
2011	01	K7021ﾛ	-	-	-
2011	01	K7022	98	-	-
2011	01	K7023	36	-	-
2011	01	K7024	11	-	-
2011	01	K7031	41	-	-
2011	01	K7032	273	-	-
2011	01	K7033	75	-	-
2011	01	K7034	67	-	-
2011	01	K704	-	-	-
2011	01	K705	-	-	-
2011	01	K706	-	-	-
2011	01	K7071	29	-	-
2011	01	K708	34	-	-
2011	01	K708-2	54	-	-
2011	01	K710	-	-	-
2011	01	K711	40	-	-
2011	01	K711-2	44	-	-
2011	01	K712	-	-	-
2011	01	K713	-	-	-
2011	01	K714	285	12	4.2%
2011	01	K714-2	110	-	-
2011	01	K7151	152	-	-
2011	01	K7152	-	-	-
2011	01	K716-2	87	-	-
2011	01	K7161	440	36	8.2%
2011	01	K7162	88	-	-
2011	01	K717	12	-	-
2011	01	K718-21	677	-	-
2011	01	K718-22	439	-	-
2011	01	K7181	670	-	-
2011	01	K7182	305	-	-
2011	01	K719-21	190	-	-
2011	01	K719-22	27	-	-
2011	01	K719-3	1334	11	0.8%
2011	01	K7191	302	25	8.3%
2011	01	K7192	129	15	11.6%
2011	01	K7193	1432	44	3.1%
2011	01	K720	-	-	-
2011	01	K721-21	3076	-	-
2011	01	K721-22	281	-	-
2011	01	K721-3	10	-	-
2011	01	K7211	8434	-	-
2011	01	K7212	1862	-	-
2011	01	K722	632	21	3.3%
2011	01	K724	52	16	30.8%
2011	01	K725	53	-	-
2011	01	K726	310	44	14.2%
2011	01	K728	-	-	-
2011	01	K7291	19	-	-
2011	01	K7292	-	-	-
2011	01	K7301	-	-	-
2011	01	K7302	12	-	-
2011	01	K7311	-	-	-
2011	01	K7321	23	-	-
2011	01	K7322	287	-	-
2011	01	K734	12	-	-
2011	01	K735	-	-	-
2011	01	K735-2	159	-	-
2011	01	K7361	15	-	-
2011	01	K7362	-	-	-
2011	01	K737	85	-	-
2011	01	K7381	11	-	-
2011	01	K739-2	-	-	-
2011	01	K7391	189	-	-
2011	01	K7392	-	-	-
2011	01	K7393	-	-	-
2011	01	K740-21	174	-	-
2011	01	K740-22	503	-	-
2011	01	K740-23	62	-	-
2011	01	K7401	255	14	5.5%
2011	01	K7402	471	-	-
2011	01	K7403	37	-	-
2011	01	K7404	244	-	-
2011	01	K741	-	-	-
2011	01	K7421	73	-	-
2011	01	K7422	-	-	-
2011	01	K7424	113	-	-
2011	01	K743-3	264	-	-
2011	01	K743-4	13	-	-
2011	01	K7431	-	-	-
2011	01	K7432	387	-	-
2011	01	K7433	78	-	-
2011	01	K7434	253	-	-
2011	01	K7435	20	-	-
2011	01	K744	56	-	-
2011	01	K745	99	-	-
2011	01	K7461	53	-	-
2011	01	K7462	158	-	-
2011	01	K747	75	-	-
2011	01	K7481	12	-	-
2011	01	K7482	-	-	-
2011	01	K749	16	-	-
2011	01	K7501	-	-	-
2011	01	K7502	22	-	-
2011	01	K751-2	-	-	-
2011	01	K751-3	-	-	-
2011	01	K7511	-	-	-
2011	01	K7512	-	-	-
2011	01	K7513	-	-	-
2011	01	K7514	-	-	-
2011	01	K7521	10	-	-
2011	01	K7522	98	-	-
2011	01	K753	43	-	-
2011	01	K754	-	-	-
2011	01	K754-2	127	-	-
2011	01	K754-3	-	-	-
2011	01	K7551	-	-	-
2011	01	K7552	-	-	-
2011	01	K756	17	-	-
2011	01	K757-2	-	-	-
2011	01	K758	-	-	-
2011	01	K764	24	-	-
2011	01	K765	-	-	-
2011	01	K766	18	-	-
2011	01	K767	-	-	-
2011	01	K768	1123	-	-
2011	01	K769	15	-	-
2011	01	K769-2	-	-	-
2011	01	K770	-	-	-
2011	01	K770-2	-	-	-
2011	01	K771	23	-	-
2011	01	K772	30	-	-
2011	01	K772-2	28	-	-
2011	01	K773	396	-	-
2011	01	K773-2	554	-	-
2011	01	K775	252	35	13.9%
2011	01	K778	15	-	-
2011	01	K778-2	13	-	-
2011	01	K779-3	50	-	-
2011	01	K780	-	-	-
2011	01	K780-2	66	-	-
2011	01	K781	900	-	-
2011	01	K781-2	-	-	-
2011	01	K7821	-	-	-
2011	01	K783	108	-	-
2011	01	K783-2	1259	69	5.5%
2011	01	K783-3	102	-	-
2011	01	K784	-	-	-
2011	01	K784-2	-	-	-
2011	01	K785	-	-	-
2011	01	K786	10	-	-
2011	01	K787	-	-	-
2011	01	K790	-	-	-
2011	01	K791	-	-	-
2011	01	K794-2	-	-	-
2011	01	K795	-	-	-
2011	01	K797	45	-	-
2011	01	K798-2	-	-	-
2011	01	K7981	461	-	-
2011	01	K7982	11	-	-
2011	01	K799	-	-	-
2011	01	K800	-	-	-
2011	01	K800-2	114	-	-
2011	01	K800-3	59	-	-
2011	01	K8011	-	-	-
2011	01	K8012	-	-	-
2011	01	K802	73	-	-
2011	01	K802-21	321	-	-
2011	01	K802-22	-	-	-
2011	01	K8031	16	-	-
2011	01	K8032	38	-	-
2011	01	K8033	-	-	-
2011	01	K8034	148	-	-
2011	01	K8035	15	-	-
2011	01	K8036	2541	12	0.5%
2011	01	K804	39	-	-
2011	01	K805	141	-	-
2011	01	K806	-	-	-
2011	01	K807	-	-	-
2011	01	K808	-	-	-
2011	01	K809-2	18	-	-
2011	01	K810	-	-	-
2011	01	K811	-	-	-
2011	01	K812	-	-	-
2011	01	K812-22	-	-	-
2011	01	K813	-	-	-
2011	01	K814	12	-	-
2011	01	K8151	-	-	-
2011	01	K8152	-	-	-
2011	01	K816	43	-	-
2011	01	K8171	-	-	-
2011	01	K8172	-	-	-
2011	01	K8173	-	-	-
2011	01	K8181	10	-	-
2011	01	K8182	-	-	-
2011	01	K819	36	-	-
2011	01	K819-2	-	-	-
2011	01	K821	193	-	-
2011	01	K821-2	26	-	-
2011	01	K821-3	-	-	-
2011	01	K822	-	-	-
2011	01	K823-2	-	-	-
2011	01	K8231	13	-	-
2011	01	K8232	75	-	-
2011	01	K824	-	-	-
2011	01	K826	-	-	-
2011	01	K826-2	-	-	-
2011	01	K8271	-	-	-
2011	01	K8272	-	-	-
2011	01	K828-22	-	-	-
2011	01	K8281	41	-	-
2011	01	K8282	125	-	-
2011	01	K830	232	-	-
2011	01	K830-21	-	-	-
2011	01	K830-22	-	-	-
2011	01	K832	10	-	-
2011	01	K833	94	-	-
2011	01	K834	-	-	-
2011	01	K8351	36	-	-
2011	01	K8352	126	-	-
2011	01	K836	170	-	-
2011	01	K836-2	-	-	-
2011	01	K8381	-	-	-
2011	01	K8382	20	-	-
2011	01	K839	-	-	-
2011	01	K840	-	-	-
2011	01	K841	871	-	-
2011	01	K841-2	184	-	-
2011	01	K843	685	-	-
2011	01	K843-2	48	-	-
2011	01	K843-3	13	-	-
2011	01	K844	13	-	-
2011	01	K845	-	-	-
2011	01	K847	-	-	-
2011	01	K848	25	-	-
2011	01	K849	20	-	-
2011	01	K8501	-	-	-
2011	01	K851-2	25	-	-
2011	01	K851-31	-	-	-
2011	01	K8511	-	-	-
2011	01	K8512	-	-	-
2011	01	K8521	-	-	-
2011	01	K8522	-	-	-
2011	01	K8523	-	-	-
2011	01	K8531	31	-	-
2011	01	K8532	-	-	-
2011	01	K854	-	-	-
2011	01	K8551	-	-	-
2011	01	K856	20	-	-
2011	01	K856-2	-	-	-
2011	01	K856-3	-	-	-
2011	01	K856-4	15	-	-
2011	01	K857	-	-	-
2011	01	K858	-	-	-
2011	01	K8591	-	-	-
2011	01	K860	24	-	-
2011	01	K860-2	-	-	-
2011	01	K861	357	-	-
2011	01	K863	71	-	-
2011	01	K863-2	11	-	-
2011	01	K8643	-	-	-
2011	01	K8651	17	-	-
2011	01	K8653	-	-	-
2011	01	K8654	240	-	-
2011	01	K866	59	-	-
2011	01	K867	1010	-	-
2011	01	K867-3	65	-	-
2011	01	K867-4	26	-	-
2011	01	K871	-	-	-
2011	01	K872-2	870	-	-
2011	01	K872-3	310	-	-
2011	01	K872-5	-	-	-
2011	01	K8721	311	-	-
2011	01	K8722	27	-	-
2011	01	K873	140	-	-
2011	01	K876	-	-	-
2011	01	K877	1532	-	-
2011	01	K877-2	818	-	-
2011	01	K878-2	-	-	-
2011	01	K879	560	-	-
2011	01	K882	-	-	-
2011	01	K883	-	-	-
2011	01	K883-21	-	-	-
2011	01	K883-22	-	-	-
2011	01	K885	15	-	-
2011	01	K8861	15	-	-
2011	01	K8862	53	-	-
2011	01	K887-21	21	-	-
2011	01	K887-32	-	-	-
2011	01	K887-4	23	-	-
2011	01	K8871	-	-	-
2011	01	K8872	25	-	-
2011	01	K888-21	-	-	-
2011	01	K888-22	29	-	-
2011	01	K8881	845	-	-
2011	01	K8882	1561	-	-
2011	01	K889	340	-	-
2011	01	K890	-	-	-
2011	01	K890-2	14	-	-
2011	01	K892	26	-	-
2011	01	K893	378	-	-
2011	01	K8942	-	-	-
2011	01	K895	1315	-	-
2011	01	K8961	1967	-	-
2011	01	K8962	137	-	-
2011	01	K8963	63	-	-
2011	01	K8964	13	-	-
2011	01	K897	95	-	-
2011	01	K8981	1710	-	-
2011	01	K8982	2261	-	-
2011	01	K8983	95	-	-
2011	01	K901	12	-	-
2011	01	K902	104	-	-
2011	01	K9032	-	-	-
2011	01	K9033	-	-	-
2011	01	K904	11	-	-
2011	01	K9051	-	-	-
2011	01	K9052	-	-	-
2011	01	K9061	163	-	-
2011	01	K9062	126	-	-
2011	01	K9063	38	-	-
2011	01	K907	-	-	-
2011	01	K909-2	268	-	-
2011	01	K9091	903	-	-
2011	01	K9092	55	-	-
2011	01	K911	42	-	-
2011	01	K9121	45	-	-
2011	01	K9122	163	-	-
2011	01	K913-21	-	-	-
2011	01	K913-22	-	-	-
2011	01	K9131	287	-	-
2011	01	K9132	130	19	14.6%
2011	01	K920-21	-	-	-
2011	01	K9201ｲ	-	-	-
2011	01	K9201ﾛ	-	-	-
2011	01	K9202	6271	1183	18.9%
2011	01	K9202ｲ	2646	642	24.3%
2011	01	K9202ﾛ	112	44	39.3%
2011	01	K9203	129	-	-
2011	01	K9203ｲ(1)	36	-	-
2011	01	K9204	53	-	-
2011	01	K9204ｲ(1)	-	-	-
2011	01	K9205	-	-	-
2011	01	K9211イ	-	-	-
2011	01	K9211ロ	-	-	-
2011	01	K9211ｲ	25	-	-
2011	01	K9211ﾛ	-	-	-
2011	01	K9212イ	-	-	-
2011	01	K9212ロ	-	-	-
2011	01	K9212ｲ	12	-	-
2011	01	K9212ﾛ	56	-	-
2011	01	K9221イ	-	-	-
2011	01	K9221ｲ	51	10	19.6%
2011	01	K9221ﾛ	-	-	-
2011	01	K9222イ	-	-	-
2011	01	K9222ロ	-	-	-
2011	01	K9222ｲ	15	-	-
2011	01	K9222ﾛ	68	-	-
2011	01	K9223	27	-	-
2011	01	K923	26	-	-
2011	01	k0462	-	-	-
2011	01	k4762	-	-	-
2011	01	k4764	-	-	-
2011	01	k6113	-	-	-
2011	01	k635-2	-	-	-
2011	01	k719-3	-	-	-
2011	01	k721-21	-	-	-
2011	01	k7211	-	-	-
2011	01	k740-22	-	-	-
2011	01	Ｋ148	-	-	-
2011	01	Ｋ7981	-	-	-
2011	02	K000-21	-	-	-
2011	02	K000-22	-	-	-
2011	02	K000-25	-	-	-
2011	02	K0001	42	-	-
2011	02	K0002	40	-	-
2011	02	K0003	54	-	-
2011	02	K0004	186	18	9.7%
2011	02	K0005	63	-	-
2011	02	K0006	19	-	-
2011	02	K0011	132	-	-
2011	02	K0012	16	-	-
2011	02	K0013	11	-	-
2011	02	K0021	11	-	-
2011	02	K0022	-	-	-
2011	02	K0023	-	-	-
2011	02	K0031	-	-	-
2011	02	K0032	-	-	-
2011	02	K0033	-	-	-
2011	02	K0041	-	-	-
2011	02	K0042	-	-	-
2011	02	K0043	-	-	-
2011	02	K0051	49	-	-
2011	02	K0052	26	-	-
2011	02	K0053	25	-	-
2011	02	K0061	26	-	-
2011	02	K0062	32	-	-
2011	02	K0063	37	-	-
2011	02	K0071	-	-	-
2011	02	K0072	100	-	-
2011	02	K0081	-	-	-
2011	02	K0091	-	-	-
2011	02	K0101	11	-	-
2011	02	K0102	13	-	-
2011	02	K0111	-	-	-
2011	02	K013-21	17	-	-
2011	02	K013-22	10	-	-
2011	02	K013-23	-	-	-
2011	02	K0131	-	-	-
2011	02	K0132	-	-	-
2011	02	K0133	-	-	-
2011	02	K0134	25	-	-
2011	02	K0151	-	-	-
2011	02	K0152	-	-	-
2011	02	K0153	-	-	-
2011	02	K016	23	-	-
2011	02	K019	-	-	-
2011	02	K020	14	-	-
2011	02	K021-22	-	-	-
2011	02	K0211	-	-	-
2011	02	K022	-	-	-
2011	02	K023	-	-	-
2011	02	K024	-	-	-
2011	02	K026	-	-	-
2011	02	K028	-	-	-
2011	02	K029	10	-	-
2011	02	K0301	68	-	-
2011	02	K0302	18	-	-
2011	02	K0311	22	-	-
2011	02	K0332	-	-	-
2011	02	K034	-	-	-
2011	02	K035	-	-	-
2011	02	K035-2	-	-	-
2011	02	K037	19	-	-
2011	02	K037-2	36	-	-
2011	02	K038	-	-	-
2011	02	K0391	-	-	-
2011	02	K0401	-	-	-
2011	02	K0402	-	-	-
2011	02	K042	-	-	-
2011	02	K043-31	-	-	-
2011	02	K043-32	-	-	-
2011	02	K043-33	-	-	-
2011	02	K0431	-	-	-
2011	02	K0432	-	-	-
2011	02	K0433	-	-	-
2011	02	K0441	16	-	-
2011	02	K0442	24	-	-
2011	02	K0443	10	-	-
2011	02	K0451	27	-	-
2011	02	K0452	21	-	-
2011	02	K0453	34	-	-
2011	02	K0461	838	15	1.8%
2011	02	K0462	294	-	-
2011	02	K0463	157	-	-
2011	02	K047-2	-	-	-
2011	02	K047-3	-	-	-
2011	02	K0481	55	-	-
2011	02	K0482	235	-	-
2011	02	K0483	88	-	-
2011	02	K0491	-	-	-
2011	02	K0492	-	-	-
2011	02	K0493	14	-	-
2011	02	K0502	-	-	-
2011	02	K0503	-	-	-
2011	02	K052-22	-	-	-
2011	02	K052-33	-	-	-
2011	02	K0521	-	-	-
2011	02	K0522	-	-	-
2011	02	K0523	14	-	-
2011	02	K0531	-	-	-
2011	02	K0532	-	-	-
2011	02	K0541	-	-	-
2011	02	K0542	29	-	-
2011	02	K0543	-	-	-
2011	02	K055-2	-	-	-
2011	02	K055-3	-	-	-
2011	02	K0561	-	-	-
2011	02	K0562	10	-	-
2011	02	K0563	-	-	-
2011	02	K0583	-	-	-
2011	02	K0584	-	-	-
2011	02	K0591	27	-	-
2011	02	K0593	-	-	-
2011	02	K060-31	-	-	-
2011	02	K060-32	-	-	-
2011	02	K0601	-	-	-
2011	02	K0602	-	-	-
2011	02	K0611	59	-	-
2011	02	K0612	-	-	-
2011	02	K0613	-	-	-
2011	02	K0631	12	-	-
2011	02	K0632	-	-	-
2011	02	K0633	-	-	-
2011	02	K064	-	-	-
2011	02	K065-21	-	-	-
2011	02	K0651	-	-	-
2011	02	K0653	-	-	-
2011	02	K066-21	32	-	-
2011	02	K066-22	-	-	-
2011	02	K066-33	-	-	-
2011	02	K066-41	-	-	-
2011	02	K066-5	-	-	-
2011	02	K0661	-	-	-
2011	02	K067-21	14	-	-
2011	02	K067-22	-	-	-
2011	02	K0672	-	-	-
2011	02	K068-2	225	-	-
2011	02	K069-3	38	-	-
2011	02	K0701	-	-	-
2011	02	K0702	-	-	-
2011	02	K0731	57	-	-
2011	02	K0732	78	-	-
2011	02	K0733	-	-	-
2011	02	K074-21	-	-	-
2011	02	K0742	-	-	-
2011	02	K0743	-	-	-
2011	02	K0751	-	-	-
2011	02	K0761	30	-	-
2011	02	K0762	-	-	-
2011	02	K0763	-	-	-
2011	02	K0771	27	-	-
2011	02	K0772	-	-	-
2011	02	K0781	-	-	-
2011	02	K0782	13	-	-
2011	02	K0783	-	-	-
2011	02	K079-21	145	-	-
2011	02	K079-23	-	-	-
2011	02	K0791	-	-	-
2011	02	K0793	-	-	-
2011	02	K080-2	-	-	-
2011	02	K080-3	29	-	-
2011	02	K080-4	109	-	-
2011	02	K0801	140	-	-
2011	02	K0802	13	-	-
2011	02	K0803	-	-	-
2011	02	K0811	286	-	-
2011	02	K0812	-	-	-
2011	02	K082-21	-	-	-
2011	02	K082-31	52	-	-
2011	02	K0821	728	-	-
2011	02	K0822	-	-	-
2011	02	K083	24	-	-
2011	02	K0842	84	-	-
2011	02	K0843	19	-	-
2011	02	K0851	-	-	-
2011	02	K0853	-	-	-
2011	02	K0861	-	-	-
2011	02	K0871	-	-	-
2011	02	K0872	-	-	-
2011	02	K0881	-	-	-
2011	02	K0882	-	-	-
2011	02	K089	-	-	-
2011	02	K0911	-	-	-
2011	02	K0912	-	-	-
2011	02	K093	27	-	-
2011	02	K097	-	-	-
2011	02	K099	-	-	-
2011	02	K099-22	-	-	-
2011	02	K1001	-	-	-
2011	02	K1002	14	-	-
2011	02	K1011	-	-	-
2011	02	K1012	-	-	-
2011	02	K1022	-	-	-
2011	02	K1032	-	-	-
2011	02	K106	-	-	-
2011	02	K110-2	-	-	-
2011	02	K113	-	-	-
2011	02	K116	-	-	-
2011	02	K121	-	-	-
2011	02	K125	-	-	-
2011	02	K1262	-	-	-
2011	02	K128	26	-	-
2011	02	K131	234	-	-
2011	02	K131-2	-	-	-
2011	02	K132	220	-	-
2011	02	K133	-	-	-
2011	02	K134-22	60	-	-
2011	02	K1342	188	-	-
2011	02	K1343	-	-	-
2011	02	K135	-	-	-
2011	02	K136	-	-	-
2011	02	K1381	-	-	-
2011	02	K140	-	-	-
2011	02	K141-2	-	-	-
2011	02	K142-21	-	-	-
2011	02	K142-22ﾊ	-	-	-
2011	02	K142-22ﾛ	-	-	-
2011	02	K1421	14	-	-
2011	02	K1422	86	-	-
2011	02	K1423	154	-	-
2011	02	K1424	-	-	-
2011	02	K144	-	-	-
2011	02	K145	28	10	35.7%
2011	02	K147	-	-	-
2011	02	K148	-	-	-
2011	02	K1491	-	-	-
2011	02	K1492	-	-	-
2011	02	K150	-	-	-
2011	02	K151-2	12	-	-
2011	02	K1541	-	-	-
2011	02	K159	-	-	-
2011	02	K159-2	-	-	-
2011	02	K160-2	54	-	-
2011	02	K161	-	-	-
2011	02	K162	-	-	-
2011	02	K164-2	375	-	-
2011	02	K164-4	52	-	-
2011	02	K1641	11	-	-
2011	02	K1642	30	-	-
2011	02	K1643	58	-	-
2011	02	K165	-	-	-
2011	02	K166	-	-	-
2011	02	K167	-	-	-
2011	02	K1691	-	-	-
2011	02	K1692	145	-	-
2011	02	K171	24	-	-
2011	02	K172	-	-	-
2011	02	K174-2	-	-	-
2011	02	K1741	-	-	-
2011	02	K1742	58	-	-
2011	02	K1751	-	-	-
2011	02	K1761	-	-	-
2011	02	K1771	272	-	-
2011	02	K1772	43	-	-
2011	02	K178-2	19	-	-
2011	02	K178-31	-	-	-
2011	02	K1781	154	12	7.8%
2011	02	K1782	-	-	-
2011	02	K179	-	-	-
2011	02	K1801	-	-	-
2011	02	K1802	-	-	-
2011	02	K1822	-	-	-
2011	02	K188	-	-	-
2011	02	K189	-	-	-
2011	02	K190-3	-	-	-
2011	02	K1911	18	-	-
2011	02	K1912	-	-	-
2011	02	K1931	-	-	-
2011	02	K1932	-	-	-
2011	02	K197	31	-	-
2011	02	K198	-	-	-
2011	02	K202	-	-	-
2011	02	K204	-	-	-
2011	02	K206	-	-	-
2011	02	K207	-	-	-
2011	02	K208	-	-	-
2011	02	K211	-	-	-
2011	02	K214	-	-	-
2011	02	K215	-	-	-
2011	02	K216	-	-	-
2011	02	K217	-	-	-
2011	02	K218	-	-	-
2011	02	K2191	-	-	-
2011	02	K220	-	-	-
2011	02	K2231	-	-	-
2011	02	K224	-	-	-
2011	02	K225	-	-	-
2011	02	K225-2	-	-	-
2011	02	K226	-	-	-
2011	02	K227	-	-	-
2011	02	K229	-	-	-
2011	02	K233	-	-	-
2011	02	K234	10	-	-
2011	02	K239	-	-	-
2011	02	K241	-	-	-
2011	02	K2421	-	-	-
2011	02	K2422	-	-	-
2011	02	K2423	-	-	-
2011	02	K2424	-	-	-
2011	02	K246	-	-	-
2011	02	K248-2	-	-	-
2011	02	K252	-	-	-
2011	02	K255	-	-	-
2011	02	K259	-	-	-
2011	02	K260	-	-	-
2011	02	K2682	15	-	-
2011	02	K2683	97	-	-
2011	02	K269	-	-	-
2011	02	K270	-	-	-
2011	02	K271	-	-	-
2011	02	K272	-	-	-
2011	02	K274	-	-	-
2011	02	K275	59	-	-
2011	02	K2761	22	-	-
2011	02	K2762	73	-	-
2011	02	K277	-	-	-
2011	02	K278	-	-	-
2011	02	K279	25	-	-
2011	02	K2801	402	-	-
2011	02	K2802	56	-	-
2011	02	K281	125	-	-
2011	02	K282-2	14	-	-
2011	02	K2821	994	-	-
2011	02	K2822	16	-	-
2011	02	K284	-	-	-
2011	02	K2862	-	-	-
2011	02	K287	24	-	-
2011	02	K288	-	-	-
2011	02	K290	-	-	-
2011	02	K292	-	-	-
2011	02	K294	-	-	-
2011	02	K2961	-	-	-
2011	02	K2962	-	-	-
2011	02	K297	-	-	-
2011	02	K298	-	-	-
2011	02	K300	37	-	-
2011	02	K301	-	-	-
2011	02	K302	-	-	-
2011	02	K305	-	-	-
2011	02	K309	68	-	-
2011	02	K310	-	-	-
2011	02	K311	-	-	-
2011	02	K318	26	-	-
2011	02	K319	48	-	-
2011	02	K320	-	-	-
2011	02	K328	-	-	-
2011	02	K331	11	-	-
2011	02	K333	43	-	-
2011	02	K333-3	-	-	-
2011	02	K334	-	-	-
2011	02	K334-2	-	-	-
2011	02	K335-3	-	-	-
2011	02	K336	-	-	-
2011	02	K337	-	-	-
2011	02	K3382	-	-	-
2011	02	K340	10	-	-
2011	02	K340-2	-	-	-
2011	02	K342	13	-	-
2011	02	K347	21	-	-
2011	02	K347-2	-	-	-
2011	02	K349	-	-	-
2011	02	K352	-	-	-
2011	02	K352-2	-	-	-
2011	02	K353	15	-	-
2011	02	K354	-	-	-
2011	02	K358	97	-	-
2011	02	K359	-	-	-
2011	02	K360	-	-	-
2011	02	K361	-	-	-
2011	02	K362	25	-	-
2011	02	K364	21	-	-
2011	02	K367	-	-	-
2011	02	K368	15	-	-
2011	02	K3691	-	-	-
2011	02	K3692	-	-	-
2011	02	K370	10	-	-
2011	02	K3711	-	-	-
2011	02	K3721	-	-	-
2011	02	K3731	31	-	-
2011	02	K374	-	-	-
2011	02	K3771	-	-	-
2011	02	K3772	192	-	-
2011	02	K382-2	-	-	-
2011	02	K386	232	69	29.7%
2011	02	K3891	-	-	-
2011	02	K3892	45	-	-
2011	02	K3901	-	-	-
2011	02	K3911	-	-	-
2011	02	K392-2	-	-	-
2011	02	K3931	-	-	-
2011	02	K3932	114	-	-
2011	02	K3942	12	-	-
2011	02	K395	-	-	-
2011	02	K396	-	-	-
2011	02	K399	-	-	-
2011	02	K4001	-	-	-
2011	02	K401	-	-	-
2011	02	K403-23	-	-	-
2011	02	K4032	-	-	-
2011	02	K4062	-	-	-
2011	02	K407-2	-	-	-
2011	02	K4071	-	-	-
2011	02	K4072	-	-	-
2011	02	K4073ｲ	-	-	-
2011	02	K4073ﾛ	-	-	-
2011	02	K411	-	-	-
2011	02	K4132	11	-	-
2011	02	K414-2	-	-	-
2011	02	K4151	10	-	-
2011	02	K4152	-	-	-
2011	02	K419	-	-	-
2011	02	K4211	16	-	-
2011	02	K422	-	-	-
2011	02	K4262	-	-	-
2011	02	K4263	-	-	-
2011	02	K427	-	-	-
2011	02	K430	-	-	-
2011	02	K435	58	-	-
2011	02	K4361	-	-	-
2011	02	K437	-	-	-
2011	02	K4422	-	-	-
2011	02	K4501	-	-	-
2011	02	K4502	-	-	-
2011	02	K451	-	-	-
2011	02	K453	-	-	-
2011	02	K454	16	-	-
2011	02	K455	-	-	-
2011	02	K4571	74	-	-
2011	02	K4572	11	-	-
2011	02	K4581	-	-	-
2011	02	K4582	-	-	-
2011	02	K4611	34	-	-
2011	02	K4612	-	-	-
2011	02	K462	22	-	-
2011	02	K4631	25	-	-
2011	02	K4632	87	-	-
2011	02	K4641	14	-	-
2011	02	K4642	-	-	-
2011	02	K467	22	-	-
2011	02	K4691	17	-	-
2011	02	K4692	-	-	-
2011	02	K472	-	-	-
2011	02	K474-2	-	-	-
2011	02	K474-3	31	-	-
2011	02	K4741	10	-	-
2011	02	K4742	12	-	-
2011	02	K475	-	-	-
2011	02	K476-32	-	-	-
2011	02	K4761	-	-	-
2011	02	K4762	184	-	-
2011	02	K4763	34	-	-
2011	02	K4764	159	-	-
2011	02	K4765	158	-	-
2011	02	K4766	-	-	-
2011	02	K4822	-	-	-
2011	02	K4841	-	-	-
2011	02	K485	-	-	-
2011	02	K4871	-	-	-
2011	02	K4873	-	-	-
2011	02	K488	-	-	-
2011	02	K494	-	-	-
2011	02	K496-2	-	-	-
2011	02	K496-4	-	-	-
2011	02	K4961	-	-	-
2011	02	K4982	-	-	-
2011	02	K501-2	-	-	-
2011	02	K502	21	-	-
2011	02	K502-21	-	-	-
2011	02	K502-23	-	-	-
2011	02	K503	-	-	-
2011	02	K504	10	-	-
2011	02	K507	-	-	-
2011	02	K508	-	-	-
2011	02	K508-2	-	-	-
2011	02	K5091	-	-	-
2011	02	K510	10	-	-
2011	02	K5111	-	-	-
2011	02	K5112	-	-	-
2011	02	K5113	-	-	-
2011	02	K513	112	-	-
2011	02	K513-2	14	-	-
2011	02	K513-3	-	-	-
2011	02	K513-4	-	-	-
2011	02	K514-21	95	-	-
2011	02	K514-22	164	-	-
2011	02	K5141	43	-	-
2011	02	K5142	18	-	-
2011	02	K5144	-	-	-
2011	02	K517	-	-	-
2011	02	K5201	-	-	-
2011	02	K5202	-	-	-
2011	02	K5203	-	-	-
2011	02	K522-2	19	-	-
2011	02	K5221	12	-	-
2011	02	K5223	24	-	-
2011	02	K5231	-	-	-
2011	02	K5251	-	-	-
2011	02	K5252	-	-	-
2011	02	K526-21	14	-	-
2011	02	K526-22	18	-	-
2011	02	K5291	55	-	-
2011	02	K5292	-	-	-
2011	02	K5293	-	-	-
2011	02	K532-2	-	-	-
2011	02	K533	53	-	-
2011	02	K533-2	71	12	16.9%
2011	02	K5341	-	-	-
2011	02	K5342	-	-	-
2011	02	K5352	-	-	-
2011	02	K536	-	-	-
2011	02	K5371	-	-	-
2011	02	K538-2	-	-	-
2011	02	K539	-	-	-
2011	02	K540	-	-	-
2011	02	K542	-	-	-
2011	02	K5441	-	-	-
2011	02	K545	-	-	-
2011	02	K546	370	10	2.7%
2011	02	K548	27	-	-
2011	02	K549	1283	20	1.6%
2011	02	K550-2	-	-	-
2011	02	K552-21	15	-	-
2011	02	K552-22	135	-	-
2011	02	K5521	-	-	-
2011	02	K5522	31	-	-
2011	02	K553-21	-	-	-
2011	02	K553-22	-	-	-
2011	02	K553-23	-	-	-
2011	02	K5541	-	-	-
2011	02	K5542	15	-	-
2011	02	K5551	78	-	-
2011	02	K5552	29	-	-
2011	02	K5553	-	-	-
2011	02	K557-3	-	-	-
2011	02	K559-2	-	-	-
2011	02	K5601	20	-	-
2011	02	K5602	14	-	-
2011	02	K5603	40	-	-
2011	02	K5604	-	-	-
2011	02	K5605	-	-	-
2011	02	K5606	-	-	-
2011	02	K5607	60	-	-
2011	02	K5608	13	-	-
2011	02	K5611	12	-	-
2011	02	K5612	49	-	-
2011	02	K5622	14	-	-
2011	02	K563	-	-	-
2011	02	K566	-	-	-
2011	02	K5671	-	-	-
2011	02	K5673	-	-	-
2011	02	K570-3	-	-	-
2011	02	K5712	-	-	-
2011	02	K5741	-	-	-
2011	02	K5761	-	-	-
[truncated: 472,155+ more rows]

## Sheet: Prefecture
Prefecture	Name
01	Hokkaido
02	Aomori
03	Iwate
04	Miyagi
05	Akita
06	Yamagata
07	Fukushima
08	Ibaraki
09	Tochigi
10	Gunma
11	Saitama
12	Chiba
13	Tokyo
14	Kanagawa
15	Niigata
16	Toyama
17	Ishikawa
18	Fukui
19	Yamanashi
20	Nagano
21	Gifu
22	Shizuoka
23	Aichi
24	Mie
25	Shiga
26	Kyoto
27	Osaka
28	Hyogo
29	Nara
30	Wakayama
31	Tottori
32	Shimane
33	Okayama
34	Hiroshima
35	Yamaguchi
36	Tokushima
37	Kagawa
38	Ehime
39	Kochi
40	Fukuoka
41	Saga
42	Nagasaki
43	Kumamoto
44	Oita
45	Miyazaki
46	Kagoshima
47	Okinawa
